# Supplementary material for: Antibacterial Activity on Orthopedic Clinical Isolates and Cytotoxicity of the Antimicrobial Peptide Dadapin-1
Source: Int J Mol Sci. 2023 Jan 2;24(1):779. doi: 10.3390/ijms24010779 (PMC9821071; doi:10.3390/ijms24010779)
Supplement: Supplementary file 1 [file ijms-24-00779-s001.zip]

Archive with 1 entries (1 files):
- ijms-2107301-supplementary.pdf
